# Supplementary material for: Radiation Tolerance and Charge Trapping Enhancement of ALD HfO2/Al2O3 Nanolaminated Dielectrics
Source: Materials (Basel). 2021 Feb 10;14(4):849. doi: 10.3390/ma14040849 (PMC7919267; doi:10.3390/ma14040849)
Supplement: Supplementary file 1 [file materials-14-00849-s001.zip]

Archive with 1 entries (1 files):
- materials-1085546-supplementary.pdf
